# Supplementary material for: Effective and Stable Senomorphic Apigenin Delivery System Obtained by Supercritical Carbon Dioxide Processing
Source: Int J Mol Sci. 2025 Aug 22;26(17):8126. doi: 10.3390/ijms26178126 (PMC12428233; doi:10.3390/ijms26178126)
Supplement: Supplementary file 1 [file ijms-26-08126-s001.zip]

Archive with 1 entries (1 files):
- ijms-3794111-supplementary.pdf
